# Supplementary material for: Characterization of Cationic Modified Short Linear Glucan and Fabrication of Complex Nanoparticles with Low and High Methoxy Pectin
Source: Foods. 2021 Oct 19;10(10):2509. doi: 10.3390/foods10102509 (PMC8535971; doi:10.3390/foods10102509)
Supplement: Supplementary file 1 [file foods-10-02509-s001.zip]

Archive with 1 entries (1 files):
- foods-1336043-supplementary.pdf
